# Supplementary material for: Enhancing CAR T‐cell therapy manufacturing efficiency through semi‐automated bioprocessing
Source: Clin Transl Immunology. 2025 Jun 2;14(6):e70025. doi: 10.1002/cti2.70025 (PMC12129705; doi:10.1002/cti2.70025)
Supplement: Supplementary file 2 — Supplementary table 1 [file CTI2-14-e70025-s002.xlsx]

## Sheet: CellmationFloGating
		Supplementary table 1. Flow cytometry gating strategy used throughout the semi-automated CAR T cell bioprocessing workflow.
Phenotype Panel:
Cells
	Forward Scatter Singlets
		Side Scatter Singlets
			Live Cells
				CD45+
					CD2-
						CD14+
						CD19+
						CD56+
					CD2+
						CD4+
						CD8+
						CD4+CD8+
						CD4-CD8-
Activation Panel:
Cells
	Forward Scatter Singlets
		Side Scatter Singlets
			Live Cells
				CD2+CD56-
					HLADR+
					CD25+
					CD69+
Memory/KO+KI Panel:
Cells
	Forward Scatter Singlets
		Side Scatter Singlets
			Live Cells
				TCRab-
					CAR+
				CD8+CD4+
					CD45RA-CCR7-	EM
					CD45RA+CCR7+	SCM
					CD45RA-CCR7+	CM
					CD45RA+CCR7-	TE
Exhaustion Panel
Cells
	Forward Scatter Singlets
		Side Scatter Singlets
			Live Cells
				CD56-
					LAG3+
					TIM3+
					PD1+
					TIGIT+
